# Supplementary material for: Biomimetic Curcumin-Loaded Liposomes for the Treatment of Dry Eyes and Meibomian Gland Dysfunction: An In Vivo Study
Source: J Clin Med. 2024 Oct 27;13(21):6436. doi: 10.3390/jcm13216436 (PMC11546689; doi:10.3390/jcm13216436)
Supplement: Supplementary file 1 [file jcm-13-06436-s001.zip]

Archive with 1 entries (1 files):
- jcm-3219777-supplementary.pdf
